# Supplementary material for: Synthesis and Cytotoxic Activity of the Derivatives of N-(Purin-6-yl)aminopolymethylene Carboxylic Acids and Related Compounds
Source: Molecules. 2023 Feb 15;28(4):1853. doi: 10.3390/molecules28041853 (PMC9962735; doi:10.3390/molecules28041853)
Supplement: Supplementary file 1 [file molecules-28-01853-s001.zip]

Archive with 1 entries (1 files):
- molecules-2187924-supplementary.pdf
